# Supplementary material for: A new fossil cricket of the genus Proanaxipha in Miocene amber from the Dominican Republic (Orthoptera, Gryllidae, Pentacentrinae)
Source: Zookeys. 2012 Oct 22;(229):111–8. doi: 10.3897/zookeys.229.3678 (PMC3494006; doi:10.3897/zookeys.229.3678)
Supplement: XML Treatment for Proanaxipha madgesuttonae [file zookeys.229.3678-treatment2.xml]

<!DOCTYPE tp:taxon-treatment
  PUBLIC "-//TaxonX//DTD Taxonomic Treatment Publishing DTD v0 20100105//EN" "tax-treatment-NSO.dtd">
<tp:taxon-treatment xmlns:tp="http://www.plazi.org/taxpub"><tp:treatment-meta><mixed-citation publication-type="journal"><person-group><name><surname>Heads</surname><given-names>Sam W.</given-names></name><name><surname>Penney</surname><given-names>David</given-names></name><name><surname>Green</surname><given-names>David I.</given-names></name></person-group><article-title>A new fossil cricket of the genus 
                    <italic>Proanaxipha</italic> in Miocene amber from the Dominican Republic (Orthoptera, Gryllidae, Pentacentrinae)
                </article-title><source>Zookeys</source><day>22</day><month>10</month><year>2012</year><volume>2012</volume><issue>229</issue><fpage>111</fpage><lpage>118</lpage><pub-id pub-id-type="doi">10.3897/zookeys.229.3678</pub-id></mixed-citation></tp:treatment-meta><tp:nomenclature><tp:taxon-name>
                        <tp:taxon-name-part taxon-name-part-type="genus">Proanaxipha</tp:taxon-name-part>
                        <tp:taxon-name-part taxon-name-part-type="species">madgesuttonae</tp:taxon-name-part>
                    <object-id xmlns:xlink="http://www.w3.org/1999/xlink" xlink:type="simple">urn:lsid:zoobank.org:act:2894AEE9-AD50-48FE-918C-46D86E4F9B0E</object-id>
								<object-id xmlns:xlink="http://www.w3.org/1999/xlink" xlink:type="simple">urn:lsid:orthoptera.speciesfile.org:TaxonName:76032</object-id>
                <object-id xmlns:xlink="http://www.w3.org/1999/xlink" xlink:type="simple">http://species-id.net/wiki/Proanaxipha_madgesuttonae</object-id>
								</tp:taxon-name><tp:taxon-authority>Heads &amp; Penney</tp:taxon-authority><tp:taxon-status xmlns:xlink="http://www.w3.org/1999/xlink" xlink:type="simple">sp. n.</tp:taxon-status><xref ref-type="fig" rid="F1">Figs 1</xref><xref ref-type="fig" rid="F2">–8</xref></tp:nomenclature><tp:treatment-sec sec-type="Diagnosis"><title>Diagnosis.</title><p>Distinguished from congeners by the following characters: (1) head capsule with distinctive posteriorly bilobed colour spot on vertex; (2) presence of crossveins in the proximal part of the mediocubital area; (3) apical field of tegmen entirely dark; and (4) median process of epiphallus short.</p></tp:treatment-sec><tp:treatment-sec sec-type="Description"><title>Description.</title><p><italic>Male</italic>: Total body length measured from fastigium verticis to abdominal apex 5.97 mm (<xref ref-type="fig" rid="F1">Figs 1–2</xref>). Head capsule (length 1.26 mm) compressed dorsoventrally; vertex with distinct posteriorly bilobed colour spot (<xref ref-type="fig" rid="F2">Fig. 4</xref>); fastigium verticis broadly rounded; median ocellus situated dorsally, between antennal torulae; compound eyes large, interocular distance 0.64 mm; antennae filiform, scape approximately four times larger than pedicel; maxillary palpi long with apical palpomere triangular and distally concave (see <xref ref-type="fig" rid="F1">Fig. 2</xref>).Pronotum (length 1.02 mm) wider than long, with lateral and marginal areas covered with long setae; disc largely dark with a pale median line not reaching anterior margin; posterior margin sinuous and slightly wider than anterior margin; marginal areas well-demarcated with prominent carinae (<xref ref-type="fig" rid="F2">Fig. 4</xref>). Thoracic sternites polygonal, plate-like and densely pilose, increasing in size posteriorly (<xref ref-type="fig" rid="F1">Fig. 2</xref>). Terminalia obscured dorsally by hind wings (see <xref ref-type="fig" rid="F1">Fig. 1</xref>); subgenital plate pale, broadly rounded with an indistinct median ridge flanked by shallow depressions and the posterior margin shallowly emarginate (<xref ref-type="fig" rid="F2">Fig. 8</xref>); cerci densely setose; epiphallus triangular with pointed apex directed dorsally; ectoparameres lobate.</p><p>Tegmen 3.78 mm long with distinct coloration and stridulatory apparatus only partially reduced (<xref ref-type="fig" rid="F1">Fig. 3</xref>); harp elongate, without multiple harp veins; mirror small, lacking dividing vein; lateral field dark with veins running parallel to the costal margin; dorsal field with six crossveins in the basalmost part of the mediocubital area with dark patches running along the stridulatory and harp veins and merging with a large dark spot encompassing most of the proximal cells in the cubital system; apical field entirely dark (<xref ref-type="fig" rid="F2">Fig. 3</xref>). Hind wing long and tightly folded, extending well beyond abdominal apex, with dark remigium and hyaline anal lobe. Prothoracic leg short and robust with a single dark band on the distal half of the profemur and ovoid tympana on both sides of the protibia (<xref ref-type="fig" rid="F2">Fig. 7</xref>). Mesothoracic leg longer than prothoracic leg; mesofemur with single dark band and a prominent ventral sulcus distally; mesotibiae with two dark bands. Metafemur (length 3.54 mm) with a dense covering of setae and bearing two dark spots; one situated just distad of femoral midlength and the second situated apically, encompassing the genicula (<xref ref-type="fig" rid="F2">Fig. 5</xref>). Metatibia (length 2.61 mm) approximately 25% shorter than metafemur and quadrate in cross section, with two small dark spots situated basally; dorsal longitudinal carinae armed with rows of small denticles interspersed distally with stout subapical spurs (3 inner and 3 outer); metatibial apex bearing 2 inner and 3 outer apical spurs (<xref ref-type="fig" rid="F2">Figs 5–6</xref>); median outer apical spur twice as long as the <!--PageBreak--><!--PageBreak-->other outer spurs. Metabasitarsus elongate with rows of sharp denticles along the dorsal longitudinal carinae and two apical spurs (1 inner and 1 outer); second metatarsomere much reduced; third metatarsomere long, slender and slightly curved (<xref ref-type="fig" rid="F2">Fig. 5</xref>).</p><fig id="F1" position="float" orientation="portrait"><label>Figures 1–2.</label><caption><p><italic><tp:taxon-name>Proanaxipha madgesuttonae</tp:taxon-name></italic> Heads &amp; Penney, sp. n. Photomicrographs of holotype ♂. <bold>1</bold> dorsal view <bold>2</bold> ventral view.</p></caption><graphic xmlns:xlink="http://www.w3.org/1999/xlink" xlink:href="ZooKeys-229-111-g001.jpg" position="float" orientation="portrait" xlink:type="simple"/></fig><fig id="F2" position="float" orientation="portrait"><label>Figures 3–8.</label><caption><p><italic><tp:taxon-name>Proanaxipha madgesuttonae</tp:taxon-name></italic> Heads &amp; Penney, sp. n. Drawings of holotype ♂. <bold>3</bold> dorsal field of right tegmen <bold>4</bold> head capsule and pronotum in dorsal view <bold>5</bold> outer view of right metathoracic leg <bold>6</bold> inner view of right metatibia <bold>7</bold> outer view of right prothoracic leg <bold>8</bold> terminalia in oblique ventral view. Abbreviations: <bold>CuA</bold> anterior cubitus; <bold>ecpL</bold> left ectoparamere; <bold>ecpR</bold> right ectoparamere; <bold>eph</bold> epiphallus; <bold>M</bold> media; <bold>mbt</bold> metabasitarsus; <bold>sgp</bold> subgenital plate; <bold>tym</bold> tympanum. All scale bars 0.5 mm.</p></caption><graphic xmlns:xlink="http://www.w3.org/1999/xlink" xlink:href="ZooKeys-229-111-g002.jpg" position="float" orientation="portrait" xlink:type="simple"/></fig></tp:treatment-sec><tp:treatment-sec sec-type="Holotype"><title>Holotype.</title><p>♂: Dominican Republic: Early Miocene (Burdigalian) amber (NHM II 3048).</p><p><bold>Etymology.</bold> Named in honour of Madge Sutton at the request of Dr Susan Shawcross.</p></tp:treatment-sec><tp:treatment-sec sec-type="Remarks"><title>Remarks.</title><p><italic><tp:taxon-name>Proanaxipha madgesuttonae</tp:taxon-name></italic> is clearly congeneric with the type species <italic><tp:taxon-name>Proanaxipha latoca</tp:taxon-name></italic>, sharing the partially reduced stridulatory apparatus, a long and straight metabasitarsus, similar metatibial armature and the presence of auditory tympana on bot<!--PageBreak-->h faces of the protibia (see <xref ref-type="bibr" rid="B5">Gorochov 2010</xref>). Nevertheless, <italic><tp:taxon-name>Proanaxipha madgesuttonae</tp:taxon-name></italic> differs markedly from <italic><tp:taxon-name>Proanaxipha latoca</tp:taxon-name></italic> in its colouration. The new species is altogether darker than <italic><tp:taxon-name>Proanaxipha latoca</tp:taxon-name></italic>, bearing a distinctive posteriorly bilobed colour spot on the vertex of the head capsule (<xref ref-type="fig" rid="F2">Fig. 4</xref>) and a much darker tegmen. The apical field of the tegmen in <italic><tp:taxon-name>Proanaxipha latoca</tp:taxon-name></italic> is either pale or bears a few diffuse dark patches (see <xref ref-type="bibr" rid="B5">Gorochov 2010</xref>, p. 443, fig. 6). In contrast, the apical field in <italic><tp:taxon-name>Proanaxipha madgesuttonae</tp:taxon-name></italic> is entirely dark (<xref ref-type="fig" rid="F2">Fig. 3</xref>). The holotype of <italic><tp:taxon-name>Proanaxipha latoca</tp:taxon-name></italic> bears two dark spots on the vertex between the eyes but the rest of the head capsule is pale (see <xref ref-type="bibr" rid="B19">Vickery and Poinar 1994</xref>, p. 21, fig. 9). <xref ref-type="bibr" rid="B5">Gorochov (2010)</xref> briefly described a number of additional specimens that he tentatively assigned to <italic><tp:taxon-name>Proanaxipha latoca</tp:taxon-name></italic>. However, all of these differ from the holotype in coloration and Gorochov (<italic>op. cit</italic>.,p. 444) remarked that they likely represent a complex of distinct species. While the original colouration of the specimen cannot be known with certainty, arthropod colour patterns are often extremely well preserved in amber (<xref ref-type="bibr" rid="B17">Poinar 1993</xref>; <xref ref-type="bibr" rid="B6">Grimaldi and Engel 2005</xref>; <xref ref-type="bibr" rid="B14">Penney 2010</xref> and contributions therein). Given the remarkable preservation of the specimen as well as the obvious symmetry of the patterns, it is highly unlikely that they have been altered taphonomically. Morphologically, <italic><tp:taxon-name>Proanaxipha madgesuttonae</tp:taxon-name></italic> is very similar to the holotype of <italic><tp:taxon-name>Proanaxipha latoca</tp:taxon-name></italic> and to the specimens recently described by <xref ref-type="bibr" rid="B5">Gorochov (2010)</xref>. However, the tegminal venation of <italic><tp:taxon-name>Proanaxipha madgesuttonae</tp:taxon-name></italic> differs in the presence of six crossveins in the basal half of the mediocubital area (<xref ref-type="fig" rid="F2">Fig. 3</xref>). The tegmina are not clearly illustrated in the original description of <italic><tp:taxon-name>Proanaxipha latoca</tp:taxon-name></italic> making it impossible to determine whether or not these crossveins are present. However, the illustrations of <italic><tp:taxon-name>Proanaxipha ?latoca</tp:taxon-name></italic> presented by <xref ref-type="bibr" rid="B5">Gorochov (2010)</xref> show no mediocubital crossveins. The distal parts of the phallic complex visible in the holotype of <italic><tp:taxon-name>Proanaxipha madgesuttonae</tp:taxon-name></italic> (<xref ref-type="fig" rid="F2">Fig. 8</xref>) are very similar to those illustrated by <xref ref-type="bibr" rid="B5">Gorochov (2010)</xref> though the median process of the epiphallus is shorter in <italic><tp:taxon-name>Proanaxipha madgesuttonae</tp:taxon-name></italic>.</p></tp:treatment-sec><ref-list><ref id="B5"><mixed-citation xmlns:xlink="http://www.w3.org/1999/xlink" xlink:type="simple"><person-group><name name-style="western"><surname>Gorochov</surname><given-names>AV</given-names></name></person-group> (<year>2010</year>)<article-title> New and little known orthopteroid insects (Polyneoptera) from fossil resins: communication 3.</article-title><source>Paleontologicheskii Zhurnal </source><volume>2010</volume>: <fpage>70</fpage>-<lpage>87</lpage> [in Russian; English translation published separately in Paleontological Journal 44: 434–450].</mixed-citation></ref><ref id="B19"><mixed-citation xmlns:xlink="http://www.w3.org/1999/xlink" xlink:type="simple"><person-group><name name-style="western"><surname>Vickery</surname><given-names>VR</given-names></name><name name-style="western"><surname>Poinar</surname><given-names>GO</given-names></name></person-group> (<year>1994</year>)<article-title> Crickets (Grylloptera: Grylloidea) in Dominican amber.</article-title><source>Canadian Entomologist </source><volume>126</volume>: <fpage>13</fpage>-<lpage>22</lpage>. doi: <ext-link ext-link-type="uri" xlink:href="http://dx.doi.org/10.4039/Ent12613-1" xlink:type="simple">10.4039/Ent12613-1</ext-link></mixed-citation></ref><ref id="B17"><mixed-citation xmlns:xlink="http://www.w3.org/1999/xlink" xlink:type="simple"><person-group><name name-style="western"><surname>Poinar</surname><given-names>GO</given-names></name></person-group> (<year>1993</year>)<article-title> Insects in amber.</article-title><source>Annual Review of Entomology </source><volume>46</volume>: <fpage>145</fpage>-<lpage>159</lpage>. doi: <ext-link ext-link-type="uri" xlink:href="http://dx.doi.org/10.1146/annurev.en.38.010193.001045" xlink:type="simple">10.1146/annurev.en.38.010193.001045</ext-link></mixed-citation></ref><ref id="B6"><mixed-citation xmlns:xlink="http://www.w3.org/1999/xlink" xlink:type="simple"><person-group><name name-style="western"><surname>Grimaldi</surname><given-names>D</given-names></name><name name-style="western"><surname>Engel</surname><given-names>MS</given-names></name></person-group> (<year>2005</year>)<source> Evolution of the Insects. Cambridge University Press, Cambridge, London &amp; New York, xv + 755 pp.</source></mixed-citation></ref><ref id="B14"><mixed-citation xmlns:xlink="http://www.w3.org/1999/xlink" xlink:type="simple"><person-group><name name-style="western"><surname>Penney</surname><given-names>D</given-names></name></person-group><role>(Ed)</role> (<year>2010</year>)<source> Biodiversity of fossils in amber from the major world deposits.</source><publisher-name>Siri Scientific Press</publisher-name>, <publisher-loc>Manchester</publisher-loc>, <lpage>304</lpage> pp.</mixed-citation></ref></ref-list></tp:taxon-treatment>
