# Supplementary material for: A new fossil cricket of the genus Proanaxipha in Miocene amber from the Dominican Republic (Orthoptera, Gryllidae, Pentacentrinae)
Source: Zookeys. 2012 Oct 22;(229):111–8. doi: 10.3897/zookeys.229.3678 (PMC3494006; doi:10.3897/zookeys.229.3678)
Supplement: XML Treatment for Proanaxipha bicolorata [file zookeys.229.3678-treatment3.xml]

<!DOCTYPE tp:taxon-treatment
  PUBLIC "-//TaxonX//DTD Taxonomic Treatment Publishing DTD v0 20100105//EN" "tax-treatment-NSO.dtd">
<tp:taxon-treatment xmlns:tp="http://www.plazi.org/taxpub"><tp:treatment-meta><mixed-citation publication-type="journal"><person-group><name><surname>Heads</surname><given-names>Sam W.</given-names></name><name><surname>Penney</surname><given-names>David</given-names></name><name><surname>Green</surname><given-names>David I.</given-names></name></person-group><article-title>A new fossil cricket of the genus 
                    <italic>Proanaxipha</italic> in Miocene amber from the Dominican Republic (Orthoptera, Gryllidae, Pentacentrinae)
                </article-title><source>Zookeys</source><day>22</day><month>10</month><year>2012</year><volume>2012</volume><issue>229</issue><fpage>111</fpage><lpage>118</lpage><pub-id pub-id-type="doi">10.3897/zookeys.229.3678</pub-id></mixed-citation></tp:treatment-meta><tp:nomenclature><tp:taxon-name>
                        <tp:taxon-name-part taxon-name-part-type="genus">Proanaxipha</tp:taxon-name-part>
                        <tp:taxon-name-part taxon-name-part-type="species">bicolorata</tp:taxon-name-part>
                    <object-id xmlns:xlink="http://www.w3.org/1999/xlink" xlink:type="simple">urn:lsid:orthoptera.speciesfile.org:TaxonName:30588</object-id>
								<object-id xmlns:xlink="http://www.w3.org/1999/xlink" xlink:type="simple">http://species-id.net/wiki/Proanaxipha_bicolorata</object-id>
								</tp:taxon-name><tp:taxon-authority>Vickery &amp; Poinar, 1994</tp:taxon-authority><tp:taxon-status xmlns:xlink="http://www.w3.org/1999/xlink" xlink:type="simple">nomen inquirendum</tp:taxon-status><tp:nomenclature-citation-list><tp:nomenclature-citation><tp:taxon-name>Proanaxipha bicolorata</tp:taxon-name><comment> Vickery &amp; Poinar, 1994: 16, fig. 4 – <xref ref-type="bibr" rid="B16">Perez-Gelabert 2001</xref>: 72 – <xref ref-type="bibr" rid="B13">Otte and Perez-Gelabert 2009</xref>: 142 – <xref ref-type="bibr" rid="B5">Gorochov 2010</xref>: 80 [442].</comment></tp:nomenclature-citation></tp:nomenclature-citation-list></tp:nomenclature><tp:treatment-sec sec-type="Remarks"><title>Remarks.</title><p>Based on Vickery and Poinar’s (1994) photograph of the holotype (a nymph), it is clear that this species does not belong in <italic><tp:taxon-name>Proanaxipha</tp:taxon-name></italic> or even within <tp:taxon-name>Pentacentrinae</tp:taxon-name>. Unfortunately, neither the illustration nor the original description are sufficient to determine the subfamilial placement of this species, a situation that is further complicated by the nymphal condition of the specimen. <xref ref-type="bibr" rid="B5">Gorochov (2010)</xref> suggested a possible affinity with <tp:taxon-name>Nemobiinae</tp:taxon-name> or <tp:taxon-name>Eneopterinae</tp:taxon-name> and while both seem possible, neither can be confirmed. Therefore, the species is herein regarded as a <italic>nomen inquirendum</italic> until the type can be redescribed.</p></tp:treatment-sec><ref-list><ref id="B16"><mixed-citation xmlns:xlink="http://www.w3.org/1999/xlink" xlink:type="simple"><person-group><name name-style="western"><surname>Perez-Gelabert</surname><given-names>DE</given-names></name></person-group> (<year>2001</year>)<article-title> Preliminary checklist of the Orthoptera (Saltatoria) of Hispaniola.</article-title><source>Journal of Orthoptera Research </source><volume>10</volume>: <fpage>63</fpage>-<lpage>74</lpage>. doi: <ext-link ext-link-type="uri" xlink:href="http://dx.doi.org/10.1665/1082-6467(2001)010[0063:PCOTOS]2.0.CO;2" xlink:type="simple">10.1665/1082-6467(2001)010[0063:PCOTOS]2.0.CO;2</ext-link></mixed-citation></ref><ref id="B13"><mixed-citation xmlns:xlink="http://www.w3.org/1999/xlink" xlink:type="simple"><person-group><name name-style="western"><surname>Otte</surname><given-names>D</given-names></name><name name-style="western"><surname>Perez-Gelabert</surname><given-names>DE</given-names></name></person-group> (<year>2009</year>)<source> Caribbean Crickets.</source><publisher-name>Publications on Orthopteran Diversity, The Orthopterists’ Society</publisher-name>, <publisher-loc>Philadelphia</publisher-loc>, <lpage>792</lpage> pp.</mixed-citation></ref><ref id="B5"><mixed-citation xmlns:xlink="http://www.w3.org/1999/xlink" xlink:type="simple"><person-group><name name-style="western"><surname>Gorochov</surname><given-names>AV</given-names></name></person-group> (<year>2010</year>)<article-title> New and little known orthopteroid insects (Polyneoptera) from fossil resins: communication 3.</article-title><source>Paleontologicheskii Zhurnal </source><volume>2010</volume>: <fpage>70</fpage>-<lpage>87</lpage> [in Russian; English translation published separately in Paleontological Journal 44: 434–450].</mixed-citation></ref></ref-list></tp:taxon-treatment>
